# Supplementary material for: Transition Metal-Mediated Preparation of Nitrogen-Doped Porous Carbon for Advanced Zinc-Ion Hybrid Capacitors
Source: Nanomaterials (Basel). 2025 Jan 7;15(2):83. doi: 10.3390/nano15020083 (PMC11767337; doi:10.3390/nano15020083)
Supplement: Supplementary file 1 [file nanomaterials-15-00083-s001.zip]

Archive with 1 entries (1 files):
- nanomaterials-3406376-supplementary.pdf
